# Supplementary material for: Assessment of Characteristics of Imaging Biomarkers for Quantifying Anterior Cingulate Cortex Changes: A Twin Study of Middle- to Advanced-Aged Populations in East Asia
Source: Medicina (Kaunas). 2022 Dec 16;58(12):1855. doi: 10.3390/medicina58121855 (PMC9783013; doi:10.3390/medicina58121855)
Supplement: Supplementary file 1 [file medicina-58-01855-s001.zip]

Archive with 1 entries (1 files):
- medicina-1955039-supplementary.pdf
